# Supplementary material for: Connections among Land Use, Water Quality, Biodiversity of Aquatic Invertebrates, and Fish Behavior in Amazon Rivers
Source: Toxics. 2022 Apr 7;10(4):182. doi: 10.3390/toxics10040182 (PMC9031983; doi:10.3390/toxics10040182)
Supplement: Supplementary file 1 [file toxics-10-00182-s001.zip]

Archive with 1 entries (1 files):
- toxics-1666330-supplementary.pdf
